# Supplementary material for: Octahedral ruthenium (II) polypyridyl complexes as antimicrobial agents against mycobacterium
Source: PeerJ. 2017 Apr 27;5:e3252. doi: 10.7717/peerj.3252 (PMC5410163; doi:10.7717/peerj.3252)
Supplement: Supplemental Information 1 [file peerj-05-3252-s001.xls]

## Sheet: Sheet1
	490nm													inhibitory rate
complex 2			complex 3			positive	negative		concentration(μg/ml)	complex2	complex3	positive	negative	complex2	complex3
0.308	0.297	0.332	0.315	0.331	0.285	0.504	0.091		64	0.312333	0.310333	0.437667	0.062	0.333629	0.338953
0.36	0.331	0.325	0.354	0.347	0.334	0.506	0.044		32	0.338667	0.345	0.438	0.062	0.264184	0.24734
0.351	0.315	0.336	0.348	0.335	0.311	0.303	0.051		16	0.334	0.331333	0.438	0.062	0.276596	0.283688
0.339	0.369	0.336	0.372	0.381	0.366				8	0.348	0.373	0.438	0.062	0.239362	0.172872
0.339	0.354	0.442	0.373	0.331	0.38				4	0.378333	0.361333	0.438	0.062	0.158688	0.203901
0.385	0.375	0.36	0.387	0.401	0.372				2	0.373333	0.386667	0.438	0.062	0.171986	0.136525
